# Supplementary material for: Severity of Complications after Locking Plate Osteosynthesis in Distal Femur Fractures
Source: J Clin Med. 2024 Mar 5;13(5):1492. doi: 10.3390/jcm13051492 (PMC10934512; doi:10.3390/jcm13051492)
Supplement: Supplementary file 1 [file jcm-13-01492-s001.zip]

Archive with 2 entries (2 files):
- Supplementary Data_1.pdf
- Supplementary Data_2.pdf
